# Supplementary material for: Systematic Assessment of Blood-Borne MicroRNAs Highlights Molecular Profiles of Endurance Sport and Carbohydrate Uptake
Source: Cells. 2019 Sep 6;8(9):1045. doi: 10.3390/cells8091045 (PMC6770460; doi:10.3390/cells8091045)
Supplement: Supplementary file 1 [file cells-08-01045-s001.zip]

Archive with 18 entries (15 files):
- supplementary_data/
- supplementary_data/supplementary_table_1.xls
- __MACOSX/
- __MACOSX/supplementary_data/
- __MACOSX/supplementary_data/._supplementary_table_1.xls
- supplementary_data/supplementary_table_2.xls
- __MACOSX/supplementary_data/._supplementary_table_2.xls
- supplementary_data/supplementary_table_3.xls
- __MACOSX/supplementary_data/._supplementary_table_3.xls
- supplementary_data/supplementary_data.pdf
- __MACOSX/supplementary_data/._supplementary_data.pdf
- supplementary_data/supplementary_table_6.xlsx
- __MACOSX/supplementary_data/._supplementary_table_6.xlsx
- supplementary_data/supplementary_table_5.xlsx
- __MACOSX/supplementary_data/._supplementary_table_5.xlsx
- supplementary_data/supplementary_table_4.xlsx
- __MACOSX/supplementary_data/._supplementary_table_4.xlsx
- __MACOSX/._supplementary_data
