# Supplementary material for: Systematic Assessment of Blood-Borne MicroRNAs Highlights Molecular Profiles of Endurance Sport and Carbohydrate Uptake
Source: Cells. 2019 Sep 6;8(9):1045. doi: 10.3390/cells8091045 (PMC6770460; doi:10.3390/cells8091045)
Supplement: Supplementary file 1 [file cells-08-01045-s001.zip › supplementary_data/supplementary_table_1.xls]

## Sheet: supplementary_table_1
Date.of.birth	Person	Age	Gender	Always.full.capacity	CHO.1st.round	Number of training_sessions_1._Round	Number of training_sessions_2._Round	Heart_beat_avg_1._Round	Heart_beat_avg_2._Round	Hf.Reserved
1977-03-03	1	36	f	1	1	32	32	158	156	155
1959-07-06	2	54	f	1	0	31	31	144	145	148
1967-07-07	3	46	m	1	1	32	32	159	159	158
1982-08-09	4	30	m	1	1	26	30	159	155	156
1965-06-10	5	47	f	1	0	26	26	138	139	144
1957-04-11	6	55	f	0	0	27	27	143	145	143
1955-09-12	7	57	m	0	1	30	27	125	126	125
1966-04-16	8	47	m	0	1	27	28	144	145	144
1957-03-19	9	56	m	1	0	27	30	152	154	157
1951-12-19	10	61	m	1	1	28	28	146	143	145
1950-12-21	11	62	m	1	0	31	30	145	145	144
1973-04-22	12	40	m	1	0	28	26	155	154	161
1965-01-23	13	48	f	1	1	30	31	145	140	140
1970-01-24	14	43	m	0	1	29	29	158	157	158
1961-06-24	15	51	f	1	0	32	35	141	145	141
1970-03-25	16	43	f	1	1	30	32	142	141	141
1961-05-25	17	51	m	1	0	34	33	146	142	144
1966-09-27	18	46	m	0	0	27	27	130	129	128
1967-09-27	19	46	m	1	0	28	28	149	149	149
1973-08-29	20	40	f	0	1	31	33	152	149	156
1956-05-30	21	56	f	0	0	28	31	131	134	133
1971-03-31	22	42	f	0	0	32	33	154	151	155
1976-12-31	23	36	m	1	0	28	26	142	145	141
