# Supplementary material for: Systematic Assessment of Blood-Borne MicroRNAs Highlights Molecular Profiles of Endurance Sport and Carbohydrate Uptake
Source: Cells. 2019 Sep 6;8(9):1045. doi: 10.3390/cells8091045 (PMC6770460; doi:10.3390/cells8091045)
Supplement: Supplementary file 1 [file cells-08-01045-s001.zip › supplementary_data/supplementary_table_2.xls]

## Sheet: Tabelle1
Probe	Timepoint	Person	BE.Date	Chip	Array	Age	RIN.value	RBC.count	Training.state	CHO.uptake	Weight_kg	Height_m	BMI	Body_fat	VO2max_ml.min.kg	VO2max_.l.min..	VT_l.min	V	Resting.HF	HFmax	RQ	bLa_1P	Systolic_blood_pressure_right_auto_1._Measure	Systolic_blood_pressure_right_auto_2._Measure	Avg_Systolic_blood_pressure_right_auto	Diastolic_blood_pressure_right_auto_1._Measure	Diastolic_blood_pressure_right_auto_2._Measure	Avg_Diastolic_blood_pressure_right_auto	Cholesterol	HDL	LDL	Triglycerides	Glucose	uric_acid	Ferritin	GOT	GPT	Gamma.GT	urea	Creatinine	BSG	Hb	HKT	60P_Cholesterol	60P_HDL	60P_LDL	60P_Triglycerides	60P_Glucose	60P_BSG
Sample_87	E1	1	2013-03-25	257015615237	2_4	36	8.7	4.64	TRUE	0	81.5	1.77	26.0142	27.1	37.7	3.067	1.773	12.6	69	190	1.25	9.02	115	118	116.5	78	82	80	166	49	103	45	91	4.8	26.9	11	16	9	19	0.71	2	13.1	40.2	164	47.5	100	32	84	3
Sample_88	A1	1	2013-06-04	257015615240	2_2	36	8.3	4.64	FALSE	1	81.8	1.77	26.11	26	39.3	3.217	2.038	13.4	65	195	1.15	8.01	121	119	120	84	86	85	172	53.1	97.1	67	92	4	17.1	10	17	11	18	0.59	4	13	37.1	NA	NA	NA	NA	NA	NA
Sample_89	E2	1	2013-08-13	257015615914	2_1	36	8.8	4.5	TRUE	0	81.3	1.775	25.8044	24.8	38.7	3.142	1.476	12.6	72	190	1.19	11.1	133	129	131	98	89	93.5	180	52.3	108	83	97	4	22.2	5	14	11	16	0.62	2	13.3	40	182	55.6	110	70	87	3
Sample_90	A2	1	2013-10-23	257015615943	1_1	37	9.2	4.44	FALSE	0	79.5	1.77	25.3758	28.5	42.3	3.365	2.695	13.4	77	190	1.18	9.18	121	119	120	89	80	84.5	179	54.4	110	75	99	4	15.3	13	20	9	16	0.57	2	13.6	41.2	NA	NA	NA	NA	NA	NA
Sample_9	E1	2	2013-03-27	257015615232	2_4	54	8.1	4.86	TRUE	0	79.1	1.645	29.2311	24	26.7	2.112	1.246	10.2	74	180	1.32	6.64	142	142	142	100	102	101	183	53.3	113	72	97	4.2	102	18	32	19	21	0.79	3	14.3	43.9	184	53	112	75	103	3
Sample_10	A1	2	2013-06-19	257015615914	1_2	54	7.4	4.42	FALSE	0	81.1	1.66	29.431	25.4	33.3	2.707	1.487	11	68	185	1.21	8.26	134	143	138.5	96	101	98.5	NA	NA	NA	NA	NA	NA	NA	NA	NA	NA	NA	NA	NA	NA	NA	NA	NA	NA	NA	NA	NA
Sample_11	E2	2	2013-08-21	257015615941	1_3	54	8.5	4.8	TRUE	0	81.6	1.66	29.6124	25.4	33	2.685	1.246	11	68	191	1.32	7.99	142	148	145	97	102	99.5	246	62.2	161	110	109	4.5	80.2	16	24	16	26	0.77	2	14.1	44.7	253	63.6	168	112	117	NA
Sample_12	A2	2	2013-11-10	257015615943	1_3	54	9.1	4.88	FALSE	1	81.7	1.66	29.6487	26.5	35	2.858	1.523	11	69	180	1.22	6.11	147	156	151.5	100	102	101	NA	NA	NA	NA	NA	NA	NA	NA	NA	NA	NA	NA	NA	NA	NA	NA	NA	NA	NA	NA	NA
Sample_21	E1	3	2013-02-28	257015615935	2_3	46	NA	4.72	TRUE	0	75.4	1.74	24.9042	19.9	51	3.831	1.713	15	54	200	1.13	10.2	130	121	125.5	80	85	82.5	231	39.5	163	107	91	4.5	62.9	11	19	19	34	0.87	4	13.1	39.2	224	38.9	155	95	84	4
Sample_22	A1	3	2013-05-06	257015615890	2_4	46	7.1	4.64	FALSE	1	70.9	1.74	23.4179	17.6	46.3	3.495	2.111	15	50	190	1.16	8.06	126	128	127	87	79	83	184	39.9	120.9	64	93	4.8	72.4	20	24	23	23	0.93	4	12.7	37.3	NA	NA	NA	NA	NA	NA
Sample_23	E2	3	2013-07-10	257015615914	1_4	46	8.9	4.42	TRUE	0	80	1.725	26.8851	20.4	46.3	3.702	2.077	12.6	61	200	1.16	8.23	136	140	138	92	87	89.5	250	40.4	169	135	92	4.7	103	12	18	25	28	0.95	5	13.8	41.8	240	38.2	162	146	85	5
Sample_5	E1	4	2012-10-04	257015615235	2_1	30	7.6	4.57	TRUE	0	92	1.74	30.3871	25.5	40.3	3.712	2.328	13.4	75	197	1.29	10.8	137	138	137.5	78	84	81	184	28.8	117.5	204	95	7.9	124	16	34	36	29	0.88	6	13.9	42.5	180	28.8	116.2	218	86	5
Sample_6	A1	4	2012-12-10	257015615935	1_4	30	4.5	4.49	FALSE	1	93.3	1.74	30.8165	26.3	41.7	3.777	2.553	12.6	77	196	1.21	10.9	131	133	132	73	72	72.5	189	34.9	125	143	99	7.6	101	14	34	37	39	0.78	4	14.4	40.6	NA	NA	NA	NA	NA	NA
Sample_7	E2	4	2013-02-07	257015615241	1_2	30	8.6	4.56	TRUE	0	93.5	1.74	30.8825	26.8	37	3.503	2.217	11.8	78	190	1.17	10.4	130	124	127	74	74	74	230	34.5	143	247	98	8.3	140	20	37	48	30	0.86	5	13.6	41.7	234	33.2	154	243	92	6
Sample_8	A2	4	2013-05-15	257015615907	1_1	31	7.9	4.36	FALSE	0	94.2	1.75	30.7592	27.5	41.3	3.927	2.548	13.4	79	190	1.17	10.7	125	138	131.5	66	73	69.5	200	36.1	126	216	97	8.5	105	15	28	34	38	0.84	5	13.1	39.9	NA	NA	NA	NA	NA	NA
Sample_13	E1	5	2012-09-07	257015615921	1_1	47	8.5	4.11	TRUE	0	78.6	1.63	29.5833	33.2	27	2.393	1.461	10.2	56	181	1.3	9.58	108	109	108.5	68	65	66.5	187	34.9	144	65	88	5.5	27.5	21	27	21	29	0.74	15	12.4	39.8	188	33.8	143	64	83	15
Sample_14	A1	5	2012-11-19	257015615908	2_4	47	8.1	4.45	FALSE	0	78.1	1.625	29.5763	31.4	28	2.173	1.494	11	64	185	1.31	7.93	110	110	110	70	68	69	222	40.6	162	87	89	5.3	33.9	31	49	32	24	0.66	20	13.4	41.6	NA	NA	NA	NA	NA	NA
Sample_15	E2	5	2013-02-25	257015615237	1_2	48	7	4.19	TRUE	0	72.1	1.63	27.1369	31	34	2.447	1.631	11	55	185	1.36	7.71	112	114	113	78	72	75	181	37.8	132	31	95	5.3	43.2	28	43	20	31	0.5	17	13.2	40.6	173	34.9	124	31	82	12
Sample_16	A2	5	2013-05-27	257015615240	1_3	48	7	3.83	FALSE	1	67.9	1.625	25.7136	25	34.3	2.326	1.704	11.8	48	180	1.37	11.8	92	101	96.5	65	68	66.5	170	35.5	132	54	93	5.6	34.3	19	20	15	22	0.74	21	12.2	37.9	NA	NA	NA	NA	NA	NA
Sample_32	E1	6	2012-09-26	257015615235	1_1	55	8.3	4.81	TRUE	0	79	1.66	28.6689	28	28	2.197	2.316	8.6	80	170	1.09	5.55	122	132	127	86	97	91.5	261	51.2	182	166	104	6	86.2	14	17	26	23	0.65	6	13.9	42.5	259	52.3	183	141	96	10
Sample_33	A1	6	2012-12-04	257015615232	1_1	56	7.3	4.83	FALSE	0	79.8	1.67	28.6134	27.5	28	2.234	1.884	9.4	79	170	1.06	5.35	122	118	120	74	75	74.5	292	59	195	193	97	5.8	62.2	16	21	25	24	0.72	5	13.9	41.6	NA	NA	NA	NA	NA	NA
Sample_34	E2	6	2013-01-30	257015615940	2_1	56	9.3	4.77	TRUE	0	78.9	1.66	28.6326	26	24.3	1.915	1.917	9.4	75	176	1.17	6.75	122	120	121	84	79	81.5	246	48.4	169.1	180	94	6.3	75.2	14	19	31	34	0.73	9	14.3	43	250	50.8	174.1	168	84	10
Sample_35	A2	6	2013-04-03	257015615909	2_2	56	8.6	4.88	FALSE	1	78.5	1.65	28.8338	29.8	26.7	2.083	2.301	9.4	72	165	1.07	6.04	133	124	128.5	81	92	86.5	255	52.2	174	176	104	5.9	58.5	13	21	26	22	0.67	8	13.9	42.3	NA	NA	NA	NA	NA	NA
Sample_28	E1	7	2012-08-28	257015615236	1_4	57	8.7	4.7	TRUE	0	99.7	1.81	30.4325	19.9	34.7	3.433	2.019	11	56	148	1.07	3.36	132	126	129	86	81	83.5	250	42.1	169.9	126	101	6.9	269.2	14	26	26	52	1.08	1	14.5	46	255	44.9	173.3	91	89	1
Sample_29	A1	7	2012-11-05	257015615908	2_1	57	5.5	4.57	FALSE	1	97.8	1.795	30.3536	23	38.7	3.846	2.146	11.8	57	160	1.13	5.21	125	134	129.5	85	80	82.5	212	45.5	136	102	102	7	238	14	22	21	48	1.03	1	14.9	45.9	NA	NA	NA	NA	NA	NA
Sample_30	E2	7	2013-01-21	257015615235	2_4	57	9.4	4.45	TRUE	0	96	1.81	29.3031	17.45	37	3.593	2.441	11	49	158	1.04	5.71	127	134	130.5	82	89	85.5	233	48.9	162	102	92	6.6	240	13	24	24	42	0.94	2	15.6	47.4	215	43.6	149	77	89	3
Sample_31	A2	7	2013-05-06	257015615921	1_3	58	8.8	4.49	FALSE	0	96.4	1.81	29.4252	20.6	36.3	3.488	2.405	11.8	57	155	1.11	5.43	134	126	130	82	84	83	228	44.8	159	118	94	7.1	293	19	26	18	49	0.99	1	14.6	42.9	NA	NA	NA	NA	NA	NA
Sample_36	E1	8	2013-03-12	257015615237	1_4	47	9.1	4.55	TRUE	0	93	1.805	28.5449	22.3	34.3	3.212	1.543	10.2	59	175	1.26	8.49	116	112	114	78	70	74	207	57.7	126	47	106	6.5	197	23	65	137	33	0.82	3	14.3	43.6	204	58.7	125	39	99	3
Sample_37	A1	8	2013-05-29	257015615240	1_4	47	8.9	4.72	FALSE	1	94.6	1.8	29.1975	23.6	35	3.302	1.593	11	54	170	1.2	7.21	120	115	117.5	80	72	76	196	59.1	125	41	107	6	213	32	84	166	41	0.8	3	14	41.7	NA	NA	NA	NA	NA	NA
Sample_38	A2	8	2013-10-09	257015615941	2_3	47	9.1	4.62	FALSE	0	90.8	1.79	28.3387	23.1	37	3.342	1.515	10.2	50	170	1.21	9.08	130	130	130	79	80	79.5	217	55	156	54	97	7.4	248	12	46	131	35	0.83	2	15.2	45.7	NA	NA	NA	NA	NA	NA
Sample_72	E1	9	2013-02-27	257015615909	1_2	56	9	4.42	TRUE	0	72.8	1.71	24.8965	22.6	38.7	2.816	1.479	11.8	81	190	1.24	5.61	130	130	130	85	86	85.5	259	54.2	180	145	98	5.6	220	15	36	36	33	0.89	2	13.8	42.2	257	54.2	176	143	89	3
Sample_73	A1	9	2013-05-14	257015615921	2_1	56	7.2	4.36	FALSE	0	70.5	1.72	23.8304	20.1	45	3.29	1.456	13.4	63	172	1.1	5.94	123	120	121.5	70	71	70.5	227	55.5	148	137	106	5.6	161	13	21	34	32	0.88	2	13.3	41.7	NA	NA	NA	NA	NA	NA
Sample_74	E2	9	2013-08-01	257015615921	2_3	56	8.6	4.77	TRUE	0	69.3	1.72	23.4248	19.4	38	2.747	1.504	13.4	56	185	1.21	9.39	123	121	122	74	70	72	258	51.3	173	182	97	5.3	200	13	20	28	31	0.84	3	14.5	44.2	238	47.4	159	139	89	3
Sample_75	A2	9	2013-10-28	257015615943	1_2	57	9.4	4.46	FALSE	1	69.8	1.72	23.5938	18.5	40	2.791	1.645	13.4	59	170	1.23	6.38	122	118	120	71	68	69.5	234	48.8	157	156	103	5.8	175	11	17	27	31	0.82	3	13.7	39.6	NA	NA	NA	NA	NA	NA
Sample_55	E1	10	2012-10-23	257015615908	1_3	61	7.5	5.35	TRUE	0	83	1.69	29.0606	23.3	31.7	2.639	1.541	11	70	180	1.25	9.29	114	116	115	73	78	75.5	207	41.5	130	143	92	6.1	173	28	55	55	32	1.01	2	14.4	43.7	203	40.2	127	132	88	4
Sample_56	A1	10	2012-12-18	257015615232	1_3	61	7.9	5.13	FALSE	1	80.2	1.68	28.4155	21	34.7	2.873	1.85	11.8	58	161	1.15	5.89	117	119	118	76	76	76	212	54.7	130	114	90	5.7	140	21	44	39	31	0.98	2	14.4	45.7	NA	NA	NA	NA	NA	NA
Sample_57	E2	10	2013-02-19	257015615232	1_4	61	8.6	5.29	TRUE	0	82.7	1.7	28.6159	22.2	30.3	2.5	1.64	11	63	180	1.32	6.48	132	110	121	88	80	84	219	46.1	122	200	92	5.4	207	26	52	53	34	0.88	2	15.7	47	240	43.6	123	176	80	NA
Sample_58	E2	10	2013-06-19	257015615914	1_1	62	8.7	4.91	TRUE	0	82.7	1.7	28.6159	22.2	30.3	2.5	1.64	11	63	180	1.32	6.48	132	110	121	88	80	84	219	46.1	122	200	92	5.4	207	26	52	53	34	0.88	2	15.7	47	240	43.6	123	176	80	NA
Sample_59	A2	10	2013-08-14	257015615914	2_3	62	8.8	5.1	FALSE	0	82.8	1.69	28.9906	23.4	32	2.65	1.897	11.8	55	170	1.19	5.14	121	110	115.5	82	78	80	229	47.6	129	182	89	6.2	183	25	53	52	35	0.96	4	14.9	45.4	NA	NA	NA	NA	NA	NA
Sample_80	E1	11	2013-02-25	257015615232	2_1	62	8.3	4.94	TRUE	0	72.9	1.73	24.3576	17.3	33	2.393	1.562	11.8	72	175	1.32	6.96	134	141	137.5	82	85	83.5	202	32.4	143	153	107	7.1	246	13	25	20	37	0.65	2	14.7	44.8	217	36	150	171	100	2
Sample_81	A1	11	2013-05-08	257015615921	1_4	62	9	4.96	FALSE	0	73.7	1.735	24.4832	16.5	33.3	2.446	1.721	12.6	64	170	1.31	10.9	127	130	128.5	81	81	81	217	34.8	157	127	102	7.1	191	24	29	26	42	0.81	2	14.5	45.8	NA	NA	NA	NA	NA	NA
Sample_82	E2	11	2013-07-09	257015615914	1_3	63	8	4.89	TRUE	0	74.1	1.73	24.7586	17.4	34	2.502	1.788	11.8	64	180	1.28	8.11	130	130	130	84	82	83	197	33.6	126	207	101	7.2	215	21	34	19	38	0.83	2	14.4	43.9	197	31.7	129	217	101	2
Sample_60	E1	12	2013-02-18	257015615935	2_2	40	9	4.45	TRUE	0	105.7	1.95	27.7975	22.4	36.3	3.836	1.455	11.8	69	200	1.26	6.94	136	133	134.5	90	91	90.5	222	41	160	61	87	5.6	164	16	28	31	26	0.71	5	14.7	43.7	220	41.3	161	59	80	5
Sample_61	A1	12	2013-05-06	257015615241	2_4	40	8.7	4.29	FALSE	0	103.9	1.96	27.046	20.9	39.3	4.041	1.563	12.6	54	184	1.24	8.59	133	133	133	79	83	81	195	37.9	143	65	96	6.3	102	10	23	22	21	0.69	4	13.8	42.4	NA	NA	NA	NA	NA	NA
Sample_62	E2	12	2013-08-24	257015615941	2_1	40	9.4	4.54	TRUE	0	104.8	1.95	27.5608	20.1	37	3.859	1.049	12.6	56	185	1.2	8.17	127	126	126.5	82	76	79	208	46	154	45	81	6.2	123	12	24	31	26	0.72	2	14.5	41.1	219	49.6	159	49	77	2
Sample_63	A2	12	2013-11-27	257015615943	2_1	41	9.6	4.61	FALSE	1	103.8	1.95	27.2978	18.7	37.3	3.848	2.107	12.6	57	190	1.22	9.77	130	135	132.5	79	82	80.5	192	45.1	132	67	94	6.1	120	11	21	25	28	0.86	4	14.8	42.5	NA	NA	NA	NA	NA	NA
Sample_1	E1	13	2012-08-31	257015615236	2_2	48	8	4.62	TRUE	0	71	1.66	25.7657	31.3	27.7	1.959	1.104	8.6	63	180	1.17	8.21	148	135	141.5	96	91	93.5	241	63.7	145.6	182	79	4.1	19.4	9	12	8	13	0.56	13	13.4	41.7	240	63.7	145.6	162	84	7
Sample_2	A1	13	2012-11-07	257015615924	2_2	48	9.1	4.44	FALSE	1	70.2	1.66	25.4754	29.4	28.7	2.035	1.085	9.4	59	175	1.12	9.43	125	125	125	86	85	85.5	236	61.5	148	205	92	4.3	19.3	10	13	9	18	0.62	17	12.4	37.5	NA	NA	NA	NA	NA	NA
Sample_3	E2	13	2013-01-05	257015615935	2_4	48	9.4	4.61	TRUE	0	70.3	1.665	25.3587	28.25	29	2.073	1.127	8.6	66	172	1.13	8.2	138	127	132.5	97	92	94.5	253	58.6	162	228	94	4.3	24.9	8	10	8	16	0.73	27	13.4	40.7	255	59.8	170	213	93	28
Sample_4	A2	13	2013-04-09	257015615241	2_2	48	9.2	4.18	FALSE	0	70.9	1.67	25.4222	28	29	2.05	1.205	9.4	69	167	1.14	8.6	123	130	126.5	86	89	87.5	240	57.2	150	233	96	4.2	19.2	9	13	8	16	0.65	17	12.7	38.1	NA	NA	NA	NA	NA	NA
Sample_17	E1	14	2013-03-04	257015615909	1_4	43	8.8	4.85	TRUE	0	97.6	1.77	31.1532	18.3	35	3.392	2.101	12.6	71	190	1.29	11	130	122	126	90	86	88	166	25.8	110	184	103	6.3	270	29	36	21	30	1.16	7	15.1	44.9	167	27.5	109	192	89	8
Sample_18	A1	14	2013-05-21	257015615240	1_2	43	7.8	4.84	FALSE	1	95.8	1.77	30.5787	18	43.3	3.751	2.663	14.2	67	170	1.19	6.54	134	134	134	93	94	93.5	186	28.4	121	242	96	6.6	167	38	38	20	51	1	11	15.2	43.8	NA	NA	NA	NA	NA	NA
Sample_19	E2	14	2013-08-21	257015615924	2_4	44	8.5	5.06	TRUE	0	99.5	1.77	31.7597	23.5	35.7	3.544	2.018	12.6	83	190	1.37	8.65	138	138	138	97	92	94.5	215	28.3	141	225	106	7	375	37	69	41	39	1.12	10	15.9	47.4	221	28.3	144	229	108	10
Sample_20	A2	14	2013-12-09	257015615943	2_2	44	8.1	4.71	FALSE	0	96.7	1.76	31.2177	22.4	37.7	3.672	2.418	14.2	65	190	1.29	7.92	136	133	134.5	86	90	88	188	29.5	127	158	102	6.9	249	28	47	26	44	1.09	8	15.6	47.4	NA	NA	NA	NA	NA	NA
Sample_43	E1	15	2012-08-27	257015615935	1_1	51	NA	4.13	TRUE	0	80	1.77	25.5354	29.8	28	2.231	1.003	10.2	56	178	1.19	6.17	122	125	123.5	82	82	82	222	95.7	103	66	96	4.9	13.4	9	19	17	27	0.68	5	12.5	38.9	195	85.8	91.4	51	89	6
Sample_44	A1	15	2012-11-07	257015615908	2_3	51	7.9	4.39	FALSE	0	79	1.78	24.9337	28.5	34.6	2.758	1.301	11.8	54	160	1.1	6.88	124	132	128	78	83	80.5	220	102	99.6	46	96	4.9	7.2	13	25	17	32	0.61	5	12.7	38.7	NA	NA	NA	NA	NA	NA
Sample_45	E2	15	2013-01-22	257015615935	1_2	52	8.9	3.97	TRUE	0	82.9	1.78	26.1646	30.4	29.7	2.454	1.106	11	64	180	1.21	6.54	128	138	133	87	82	84.5	223	97.2	106.8	64	95	5	6.8	16	27	16	28	0.56	7	12.5	37	223	101.7	108.3	52	83	7
Sample_46	A2	15	2013-04-23	257015615909	2_4	52	8.2	4.24	FALSE	1	80.6	1.78	25.4387	29	32.7	2.634	1.439	12.6	54	170	1.14	6.34	124	129	126.5	78	80	79	206	85.9	112	46	96	5.9	8.5	10	20	11	37	0.71	10	11.6	37.6	NA	NA	NA	NA	NA	NA
Sample_68	E1	16	2012-10-10	257015615908	1_2	43	8.6	4.69	TRUE	0	79.5	1.705	27.3475	28	26.7	2.109	1.62	9.4	65	180	1.29	6.71	135	134	134.5	90	94	92	268	62.3	192	102	87	4.7	44.4	13	28	51	27	0.71	6	13.1	40.7	270	64.8	194	98	83	12
Sample_69	A1	16	2012-12-18	257015615241	1_1	43	8.8	4.46	FALSE	1	80.8	1.695	28.1237	28	32	2.561	1.671	10.2	57	180	1.29	7.39	136	134	135	95	99	97	240	76.4	157	87	86	5.2	18.8	14	18	25	21	0.73	5	12	39.1	NA	NA	NA	NA	NA	NA
Sample_70	E2	16	2013-02-26	257015615909	1_1	43	7.4	4.81	TRUE	0	78.2	1.7	27.0588	26.5	25.7	2.013	1.64	9.4	56	178	1.31	7.22	146	142	144	100	101	100.5	250	73.3	156	56	82	4.9	21.4	13	18	33	20	0.73	4	12.7	39.9	272	83.6	171	62	81	5
Sample_71	A2	16	2013-04-30	257015615241	2_3	43	8.5	4.55	FALSE	0	78.6	1.7	27.1972	28	29	2.268	1.78	10.2	66	180	1.16	6.6	138	152	145	94	100	97	247	80.6	44	103	85	4.8	17.8	12	16	29	23	0.65	5	11.7	36.7	NA	NA	NA	NA	NA	NA
Sample_83	E1	17	2012-10-01	257015615235	1_3	51	8.1	5.43	TRUE	0	82.3	1.82	24.846	20.2	42	3.435	1.418	14.2	51	184	1.17	9.18	146	140	143	90	98	94	185	57.9	109	38	97	4.9	107	19	33	47	35	0.72	1	16.2	49.4	183	54.7	103	43	85	1
Sample_84	A1	17	2012-12-14	257015615232	1_2	52	8.2	4.78	FALSE	0	76.6	1.81	23.3815	17.4	43	3.29	1.573	15.8	45	172	1.29	9.32	132	130	131	84	82	83	136	55.5	60.9	21	94	4.5	41	12	24	30	36	0.89	2	14.3	42.4	NA	NA	NA	NA	NA	NA
Sample_85	E2	17	2013-02-22	257015615940	2_3	52	8.9	5.26	TRUE	0	80	1.82	24.1517	18.7	50.7	3.885	1.399	15	44	175	1.14	7.5	139	134	136.5	86	93	89.5	185	70.5	100	39	93	4.3	106	12	27	37	27	0.71	2	16.2	49.2	183	71.4	101	32	82	1
Sample_86	A2	17	2013-05-21	257015615240	1_1	52	8.4	4.86	FALSE	1	77.8	1.81	23.7477	17.4	48.7	3.749	1.547	15.8	41	185	1.21	8.32	140	134	137	90	88	89	167	79	73.9	41	102	4.5	96.3	17	31	37	37	0.9	1	15	45.6	NA	NA	NA	NA	NA	NA
Sample_51	E1	18	2013-03-07	257015615237	1_3	46	7.4	4.23	TRUE	0	90	1.8	27.7778	21.1	38.7	3.474	1.602	13.2	58	165	1.16	10.7	157	143	150	91	91	91	233	39.3	173	96	100	6.3	151	15	34	76	36	1.02	3	14.6	42.6	217	35.2	161	93	86	NA
Sample_52	A1	18	2013-05-21	257015615921	2_2	47	7.7	4.22	FALSE	0	92.7	1.79	28.9317	20.7	38.7	3.565	1.774	13.2	60	155	1.17	7.16	142	138	140	90	82	86	222	35.2	145	182	102	6.9	97.6	24	56	247	37	1	2	14.3	42.6	NA	NA	NA	NA	NA	NA
Sample_53	E2	18	2013-08-06	257015615921	2_4	47	8.9	4.25	TRUE	0	85.3	1.79	26.6221	17.2	36.3	3.348	1.606	14.2	54	160	1.22	7.3	122	131	126.5	76	88	82	199	33.8	136	121	101	5.9	95.3	16	30	66	45	0.96	2	13.9	41.9	197	34.3	137	85	95	3
Sample_54	A2	18	2013-10-08	257015615941	2_2	47	9	4.26	FALSE	1	86.7	1.79	27.0591	18.7	42.3	3.672	1.621	15	57	165	1.22	9.83	138	144	141	95	90	92.5	197	38.1	147	81	96	5.7	92	20	37	145	40	0.88	5	13.6	39.5	NA	NA	NA	NA	NA	NA
Sample_76	A2	19	2013-08-16	257015615914	2_4	46	8.9	4.65	FALSE	1	93.1	1.755	30.227	22.4	36.7	3.442	1.46	11.8	65	180	1.19	8.64	144	149	146.5	86	90	88	273	43.9	164.6	407	87	5.1	151.5	17	29	37	29	0.9	3	14.1	45	NA	NA	NA	NA	NA	NA
Sample_77	E1	19	2013-01-10	257015615235	2_3	45	9.1	4.53	TRUE	0	92.3	1.76	29.7973	24.1	32.3	2.998	1.384	11	64	185	1.26	9.05	135	150	142.5	90	97	93.5	273	40.6	183.1	214	76	5.5	215.1	19	36	87	30	0.86	3	14.2	43.7	273	40.6	183.1	208	76	5
Sample_78	A1	19	2013-04-02	257015615241	2_1	46	8.6	4.8	FALSE	0	91.1	1.745	29.9177	22.6	34.7	3.149	2.255	11.8	60	180	1.24	10.4	138	150	144	94	93	93.5	299	44.9	177	353	87	5	154	17	34	58	26	0.88	2	NA	43.7	NA	NA	NA	NA	NA	NA
Sample_79	E2	19	2013-06-03	257015615240	2_1	46	8.8	4.8	TRUE	0	92.5	1.755	30.0322	24.1	32.7	3.018	1.6	11.8	61	183	1.23	8.87	142	134	138	83	82	82.5	309	47.1	212	361	99	5.4	185	21	35	63	25	0.89	2	14.8	45.1	300	45.5	205	337	96	1
Sample_47	E1	20	2013-03-19	257015615237	2_1	40	8.8	4.35	TRUE	0	77.2	1.7	26.7128	26.7	33	2.597	NA	10.2	70	190	1.11	6.55	118	130	124	75	82	78.5	156	47.1	98.1	53	82	4.2	39.9	15	23	21	27	0.67	7	NA	38.8	152	46.3	98.4	49	87	9
Sample_48	A1	20	2013-06-12	257015615240	2_4	40	8.4	4.11	FALSE	1	77.3	1.7	26.7474	25.7	35.3	2.787	NA	10.2	57	185	1.13	6.62	122	122	122	78	82	80	151	34.2	103	52	91	4.8	13.1	26	38	21	27	0.78	11	12.3	35.2	NA	NA	NA	NA	NA	NA
Sample_49	E2	20	2013-08-21	257015615941	1_4	40	8.5	4.19	TRUE	0	77.9	1.69	27.275	23.7	28.7	2.23	NA	8.6	65	195	1.21	4.89	113	114	113.5	77	74	75.5	145	25.8	103	87	85	4.1	28.8	50	95	24	31	0.59	19	13.3	39.1	146	27	105	79	90	NA
Sample_50	A2	20	2013-10-22	257015615941	2_4	40	9	3.97	FALSE	0	79	1.7	27.3356	27.5	37.3	2.922	NA	10.2	54	180	1.2	7.29	114	122	118	74	81	77.5	152	29.5	108	46	92	4.1	8.9	32	43	18	28	0.55	10	12.6	38.1	NA	NA	NA	NA	NA	NA
Sample_39	E1	21	2012-08-29	257015615236	2_1	56	8.5	4.15	TRUE	0	88.2	1.73	29.4697	31.4	20	1.749	1.665	7.8	55	166	1.19	5.29	126	118	122	80	74	77	202	70.9	102	78	87	3.5	23.7	16	22	21	22	0.7	19	12.1	37	193	66.3	102	77	80	18
Sample_40	A1	21	2012-11-07	257015615908	2_2	56	8.4	4.3	FALSE	0	86.7	1.75	28.3102	27.5	25.6	2.232	2.025	9.4	60	165	1.1	7.04	126	119	122.5	96	82	89	253	86.9	138	37	102	5	24.5	14	17	24	34	0.71	10	12.5	37.3	NA	NA	NA	NA	NA	NA
Sample_41	E2	21	2013-01-09	257015615935	1_3	57	NA	4.59	TRUE	0	81.4	1.76	26.2784	24.1	25	2.183	1.395	10.2	64	185	1.25	5.78	133	130	131.5	90	97	93.5	250	98.1	131.6	42	78	3.5	19.3	12	15	19	39	0.65	10	13.5	41.7	241	94.7	128.3	38	78	16
Sample_42	A2	21	2013-03-20	257015615941	1_1	57	8.9	4.02	FALSE	1	86.3	1.75	28.1796	24.8	24.7	2.137	2.354	9.4	61	160	1.2	6.07	122	120	121	79	82	80.5	233	100	112	76	93	4.6	7.1	9	15	15	27	0.71	10	12.3	36.8	NA	NA	NA	NA	NA	NA
Sample_64	E1	22	2012-10-12	257015615940	1_4	42	8.8	4.78	TRUE	0	69.7	1.67	24.9919	23.5	33.7	2.192	1.908	9.4	73	190	1.1	7.96	122	131	126.5	84	89	86.5	238	75.2	136	47	89	4.9	10.7	12	16	15	33	0.63	9	13.9	42.4	195	63.1	110	33	76	7
Sample_65	A1	22	2012-12-17	257015615935	2_1	42	NA	4.59	FALSE	0	67.2	1.675	23.9519	26	33	2.295	2.007	10.2	69	191	1.2	6.9	111	121	116	82	82	82	213	76	112	55	77	4.8	8.7	15	17	14	33	0.63	8	13.1	40.2	NA	NA	NA	NA	NA	NA
Sample_66	E2	22	2013-02-18	257015615940	2_2	42	8.8	NA	TRUE	0	64.5	1.675	22.9895	19.1	36.3	2.341	2.275	11	57	188	1.2	6.09	129	124	126.5	81	80	80.5	174	63.9	89.5	46	89	4.3	7.9	13	17	15	28	0.56	6	12.5	38.4	170	62.8	86.6	46	79	6
Sample_67	A2	22	2013-04-16	257015615909	2_3	42	8	4.31	FALSE	1	62.7	1.69	21.953	17.5	37.7	2.365	2.367	11.8	65	165	1.23	5.9	111	112	111.5	81	74	77.5	197	75.4	106	49	78	4.4	5.7	9	14	13	28	0.55	9	12	37.8	NA	NA	NA	NA	NA	NA
Sample_24	E1	23	2013-03-06	257015615232	2_2	36	7.7	5.29	TRUE	0	81.7	1.705	28.1043	18.6	39.7	3.192	1.706	11.8	63	175	1.24	8.2	120	120	120	85	85	85	230	46.7	148	169	99	6.4	313	32	57	29	43	1.14	1	16.1	47.9	220	46.2	146	133	86	1
Sample_25	A1	23	2013-06-04	257015615240	2_3	36	8.3	5.3	FALSE	0	80.6	1.73	26.9304	20.7	44	3.593	2.577	13.4	58	175	1.21	8.2	123	134	128.5	85	82	83.5	235	52	167	126	99	5.7	240	21	38	21	34	1.08	1	15.6	47.9	NA	NA	NA	NA	NA	NA
Sample_27	A2	23	2013-11-13	257015615943	1_4	37	8.5	5.19	FALSE	1	1.72	1.79	0.536812	18	43.3	3.424	2.755	14.2	60	185	1.27	9.59	137	138	137.5	84	82	83	201	47	119	159	106	4.6	263	23	47	19	45	0.95	1	15.3	44.2	NA	NA	NA	NA	NA	NA
[truncated: 11 more columns]
