# Supplementary material for: Systematic Assessment of Blood-Borne MicroRNAs Highlights Molecular Profiles of Endurance Sport and Carbohydrate Uptake
Source: Cells. 2019 Sep 6;8(9):1045. doi: 10.3390/cells8091045 (PMC6770460; doi:10.3390/cells8091045)
Supplement: Supplementary file 1 [file cells-08-01045-s001.zip › supplementary_data/supplementary_table_3.xls]

## Sheet: Tabelle1
variable	mean_E1	mean_A1	mean_E2	mean_A2	sd_E1	sd_A1	sd_E2	sd_A2	ttest_1	wtest_1	ttest_2	wtest_2	ttest_1_paired	wtest_1_paired	ttest_2_paired	wtest_2_paired	mean_cho_E1_E2	mean_cho_A1_A2	mean_noncho_E1_E2	mean_noncho_A1_A2	sd_cho_E1_E2	sd_cho_A1_A2	sd_noncho_E1_E2	sd_noncho_A1_A2	ttest_cho	ttest_noncho	wtest_cho	wtest_noncho	mean_cho_E1	mean_cho_E2	mean_cho_A1	mean_cho_A2	sd_cho_E1	sd_cho_E2	sd_cho_A1	sd_cho_A2	mean_noncho_E1	mean_noncho_E2	mean_noncho_A1	mean_noncho_A2	sd_noncho_E1	sd_noncho_E2	sd_noncho_A1	sd_noncho_A2	ttest_cho_paired_E1_A1	ttest_cho_paired_E2_A2	ttest_noncho_paired_E1_A1	ttest_noncho_paired_E2_A2	wtest_cho_paired_E1_A1
AB	0.913043	0.782609	0.909091	0.809524	0.288104	0.421741	0.294245	0.402374	0.228044	0.230005	0.362234	0.362493	0.387713	0.392625	0.387713	0.392625	0.909091	0.772727	0.913043	0.818182	0.294245	0.428932	0.288104	0.394771	0.226559	0.36468	0.228645	0.364922	0.875	0.909091	0.75	0.818182	0.353553	0.301511	0.46291	0.40452	0.875	0.909091	0.75	0.818182	0.353553	0.301511	0.46291	0.40452	0.350617	0.588449	0.350617	0.340893	1
Age	47.4783	47.6522	49.0909	47.5714	8.30044	8.34816	8.73912	8.10291	0.943839	0.903556	0.557404	0.60919	0.936555	0.90675	0.921846	0.895221	48.3636	47.2727	48.1739	47.9545	8.28392	7.95931	8.80936	8.48235	0.658318	0.932576	0.706422	1	44.75	50	44.75	50.1818	10.3337	5.81378	10.3337	5.75879	45	49.3636	45.375	49.7273	10.5424	5.69689	10.3914	5.71123	NA	0.16689	0.079602	0.037929	NA
Avg_Diastolic_blood_pressure_right_auto	85.0435	82.7391	85.3636	82.8571	7.89406	7.88536	8.11697	8.59526	0.327366	0.286276	0.331844	0.361925	0.326946	0.320524	0.425663	0.501658	83.2273	82.9318	87.087	82.6591	6.98251	8.54859	8.43242	7.89874	0.900711	0.0759299	1	0.0420622	84	83.5909	84	82.7727	6.52468	7.96184	8.25487	10.0009	87.75	87.1818	83.375	82.5	9.59911	9.39753	8.14051	9.1022	1	0.694231	0.0075549	0.09073	0.944114
Avg_Systolic_blood_pressure_right_auto	129.152	127.022	129.364	128.619	10.7961	8.39572	8.67149	12.8471	0.459235	0.538351	0.825821	0.817172	0.391485	0.389025	0.739499	0.736665	127.864	127.727	130.587	127.841	8.88576	12.065	10.4497	9.31638	0.966172	0.356883	0.971899	0.394261	128	129.045	126.938	128.409	9.53939	8.96229	6.58156	15.9465	129.688	131.773	127.625	127.682	9.47907	12.0195	9.77515	10.7128	0.696753	0.842166	0.3192	0.040046	0.944114
BMI	27.6252	27.3293	27.2238	26.0139	2.11361	2.45306	2.32738	6.33536	0.66334	0.727711	0.417863	0.970927	0.724385	0.795115	0.935999	0.931039	27.1676	25.9757	27.679	27.4273	2.35019	6.22577	2.07707	2.36011	0.40827	0.706487	0.861674	0.759195	28.3592	26.6006	28.3276	26.5175	2.16032	2.35802	2.10326	2.67318	28.2573	27.5087	28.2155	27.084	2.30531	2.04931	2.24324	2.5639	0.858009	0.760093	0.711695	0.0999919	0.945312
BSG	5.43478	5.68182	6.45455	6.45	4.68873	5.15832	6.70272	5.34568	0.86748	0.972603	0.998066	0.692205	0.845312	0.975581	1	0.55991	5.22727	6.52381	6.6087	5.57143	4.13961	5.34433	6.93305	5.13392	0.38097	0.573758	0.405441	0.774286	5.5	5.63636	6.875	7.4	3.89138	4.84299	5.54044	5.75809	8.875	6.45455	6.5	6	9.35701	5.71601	5.15475	5.63718	0.155842	0.0393221	0.184624	0.478997	0.167007
Body_fat	24.2826	23.6435	23.1227	23.5857	4.50663	4.2393	4.09851	4.27648	0.622789	0.741672	0.719115	0.67944	0.557803	0.640271	0.833545	0.79263	23.4182	22.95	24	24.2818	4.49705	4.35089	4.18979	4.04812	0.727386	0.819581	0.672546	0.802636	25.0125	23.2273	24.675	22.5727	4.30993	4.73373	3.77388	4.67891	24.15	25.4818	25.7375	24.3636	3.36144	4.38767	3.09559	4.30402	0.594693	0.402076	0.0435421	0.070589	0.446873
Cholesterol	216.217	214.045	221.364	210.25	34.3392	38.7869	36.496	31.8035	0.84357	0.785158	0.29808	0.301596	0.966231	0.939402	0.364421	0.378086	216	204.905	221.348	219.571	39.387	30.9514	31.1238	38.4338	0.309462	0.867843	0.394937	0.680748	204.75	225.364	199.75	212.4	43.3878	40.9348	30.9042	35.2269	215.625	224.091	207.875	227.9	36.5589	32.148	33.4384	46.7581	0.483983	0.0721097	0.178135	0.978309	0.831589
Creatinine	0.81087	0.809091	0.773636	0.791	0.17109	0.150108	0.156769	0.155459	0.970568	0.927583	0.720706	0.762266	0.838991	0.867121	0.648005	0.703749	0.781364	0.80619	0.803478	0.794762	0.173351	0.137058	0.156542	0.167141	0.604446	0.859538	0.473029	0.777774	0.8475	0.717273	0.81375	0.774	0.217502	0.144228	0.171542	0.116828	0.80875	0.762727	0.7875	0.767	0.176347	0.117821	0.209267	0.133837	0.338258	0.112086	0.333959	0.763917	0.382812
Diastolic_blood_pressure_right_auto_1._Measure	84.2174	83.3043	86.1364	82.2381	7.51941	8.07034	8.07875	8.8764	0.693316	0.675553	0.140412	0.184719	0.581482	0.577828	0.232947	0.305913	83	83	87.2174	82.5909	6.74713	8.40068	8.25699	8.55603	1	0.0720609	0.924998	0.0653117	83.25	83.4545	83.75	82.2727	8.36233	6.54773	7.81482	10.0905	89.125	86	82.375	83	10.3432	8.06226	8.81456	9.84886	0.804585	0.666156	0.00162818	0.274299	0.672527
Diastolic_blood_pressure_right_auto_2._Measure	85.8696	82.1739	84.5909	83.4762	8.98132	8.41347	9.12171	9.01454	0.156922	0.0793787	0.689057	0.797971	0.19194	0.16779	0.724944	0.792308	83.4545	82.8636	86.9565	82.7273	8.29071	9.29565	9.43629	8.1251	0.825004	0.114074	0.831882	0.0722295	84.75	83.7273	84.25	83.2727	5.36523	10.2087	8.92428	10.5175	86.375	88.3636	84.375	82	9.54594	11.138	8.43356	9.21954	0.83179	0.847143	0.249421	0.0404315	0.932647
Ferritin	126.361	96.4909	114.827	107.555	96.4377	79.3961	96.803	98.179	0.26222	0.220141	0.810531	0.641267	0.233134	0.201841	0.648498	0.498694	108.345	95.7905	132.561	107.729	84.5666	81.5722	105.768	95.4534	0.622869	0.417647	0.481044	0.397565	120.85	85.6273	89.2875	74.89	105.897	65.9198	85.9783	61.8095	132.412	101.873	111.4	69.21	132.455	78.1677	115.933	56.8559	0.023469	0.0104663	0.272618	0.00778695	0.0078125
GOT	16.8696	18.5909	18.3636	16.2	6.18138	7.78068	10.1725	6.68541	0.417403	0.608501	0.416741	0.471379	0.631118	0.842808	0.479058	0.604206	16.5	17.0476	18.6522	17.8571	5.91004	7.78124	10.1202	6.93748	0.797067	0.761134	0.874184	0.934274	16.875	15.7273	18.375	13.6	7.51071	4.88039	9.62048	4.24788	21.5	15.8182	19.125	16.5	15.4642	3.42982	8.33988	6.34648	0.492218	0.150726	0.447488	0.633236	0.670379
GPT	30.2609	31.1818	32	28.2	13.5318	16.4103	20.2014	12.8456	0.838672	0.972798	0.467689	0.791246	0.895612	1	0.339954	0.637224	28.5909	28.7619	33.5217	30.7619	12.8791	16.2447	20.0859	13.3488	0.969779	0.59164	0.826773	0.897126	28.75	25.5455	28	22.5	13.3818	8.25062	11.7959	7.45729	39.875	27.2727	30.75	28.7	30.0829	7.63008	15.0594	13.5241	0.801831	0.249315	0.226855	0.634832	0.932526
Gamma.GT	36	41.9091	30.9545	34.75	29.7199	55.7135	16.6661	37.0446	0.66216	1	0.677169	0.449546	0.697869	0.819301	0.956047	0.369607	33.8182	35.3333	33.2609	41.6667	28.3291	41.0857	19.8797	53.6715	0.88933	0.504894	0.69702	0.75986	28.375	31.0909	22.875	35.1	17.663	18.0691	10.7761	39.7393	30.25	36	24.25	50.3	16.4729	24.4704	14.4692	70.176	0.169444	0.783024	0.0203212	0.500475	0.349076
Glucose	93.5652	95.2273	93.7273	95.15	8.42521	7.13096	7.61691	6.87693	0.478291	0.539184	0.528301	0.4489	0.410441	0.49329	0.707741	0.703531	93.5909	95.2381	93.6957	95.1429	8.51139	7.18265	7.56448	6.83583	0.496039	0.50866	0.575751	0.479409	91.25	93.7273	93.5	94.6	8.46421	8.71884	5.18239	7.86271	93.25	92.6364	94.25	94.6	7.53563	7.97838	5.49675	8.4879	0.349019	0.454471	0.451239	0.391707	0.438956
HDL	50.0348	53.0909	52.0091	54.28	16.1989	18.7692	19.4772	19.7831	0.562642	0.707897	0.710193	0.714961	0.59665	0.726706	0.912971	1	52.1545	54.219	49.8957	53.0952	19.0215	19.1569	16.6893	19.3596	0.724811	0.562137	0.779923	0.549002	45.0375	59.6636	48.5875	60.39	13.7379	21.7174	16.0775	22.6441	45.975	55.8364	47.4625	59.35	16.0612	18.4116	16.9981	22.3326	0.280404	0.645514	0.249856	0.12571	0.148438
HFmax	181.261	175.913	182.091	175.571	12.0951	11.6733	10.0376	10.7404	0.134234	0.117382	0.0464581	0.0591606	0.184019	0.182303	0.0865428	0.0964372	181.955	176.227	181.391	175.273	11.3157	11.347	10.9741	11.1106	0.101102	0.0700822	0.0741065	0.102707	181.875	181.182	177.75	173.636	15.047	8.48314	13.895	9.77008	181.625	180.818	177.75	174.455	12.2817	10.7686	12.8369	11.5184	0.323498	0.0512943	0.105105	0.0370376	0.349076
HKT	42.613	41.3545	42.8545	41.21	2.95132	3.34859	3.30882	3.45115	0.189037	0.183736	0.123772	0.13387	0.155257	0.175819	0.107965	0.100679	42.3682	40.6048	43.0783	41.9667	2.83891	3.42279	3.35261	3.2265	0.0742657	0.268948	0.108716	0.290024	42.3125	42.4455	40.6125	40.46	2.45033	3.36493	4.09893	3.18755	42.9	42.3727	41.2125	41.22	3.69246	3.20752	3.78208	1.94696	0.0486086	0.0319747	0.0329431	0.212412	0.078125
Hb	14.0136	13.6524	14.1545	13.625	1.06247	1.02011	1.11898	1.29284	0.261941	0.306764	0.165887	0.24642	0.277805	0.305354	0.114616	0.191021	13.9667	13.5143	14.1913	13.77	0.897961	1.20925	1.23469	1.09212	0.177001	0.241955	0.246669	0.267349	13.9286	14	13.575	13.32	0.771825	1.07145	1.28591	1.20996	14.1875	13.8727	13.6	13.4778	1.3076	1.18835	1.3288	0.649573	0.503157	0.00131654	0.00611007	0.302129	0.752494
Height_m	1.73783	1.73913	1.73659	1.74333	0.0715705	0.0703345	0.070633	0.0727037	0.950575	0.929869	0.759472	0.733268	0.991623	0.976666	0.96586	0.918479	1.74182	1.74182	1.73283	1.74045	0.0715233	0.0718886	0.0704341	0.0711121	1	0.719577	1	0.649303	1.73063	1.74545	1.72625	1.74364	0.050316	0.0918818	0.0491899	0.0915994	1.73125	1.74045	1.73125	1.74409	0.0503381	0.0942458	0.0482368	0.0930005	0.0874593	0.419786	1	0.324491	0.173568
LDL	140.487	134.886	139.955	126.925	30.3752	30.0396	29.6582	31.3598	0.537373	0.633344	0.17545	0.31356	0.554682	0.70395	0.17611	0.315773	138.459	128.214	141.917	133.976	32.5787	24.1854	27.2614	36.2298	0.24741	0.419981	0.394919	0.629872	133.262	142.273	127.138	131.05	33.588	36.1981	20.4969	30.7668	137.125	144.1	119.125	138.05	23.5581	33.2576	35.0528	38.8944	0.372594	0.174624	0.233428	0.290403	0.799846
Lamax	7.88957	7.74478	7.61636	7.84429	2.00533	1.62312	1.52155	1.89532	0.789135	0.733447	0.666999	0.779923	0.742869	0.772929	0.904706	0.931039	7.90136	7.72955	7.61696	7.855	1.7671	1.83884	1.80204	1.67235	0.753568	0.648155	0.481306	0.617315	8.1175	7.46273	7.49875	7.74545	2.5291	1.12416	1.89319	2.04083	7.83125	7.51545	7.6075	7.61545	2.18566	1.87299	1.89228	1.47153	0.458225	0.644246	0.644775	0.844574	0.945312
RBC.count	4.65957	4.59696	4.64905	4.50524	0.36486	0.292814	0.343568	0.360439	0.524476	0.552946	0.193215	0.227136	0.426955	0.483363	0.181119	0.218283	4.66048	4.55591	4.64913	4.55045	0.316014	0.342604	0.386828	0.317107	0.304003	0.353818	0.337018	0.400658	4.72125	4.594	4.585	4.45455	0.290538	0.374795	0.301567	0.356717	4.63625	4.53636	4.475	4.49364	0.278667	0.406036	0.33979	0.22092	0.00543959	0.18229	0.0623025	0.653896	0.0224943
RIN.value	8.40952	7.86818	8.6619	8.67619	0.534701	1.1047	0.600397	0.599921	0.0480239	0.0776824	0.938904	0.899501	0.0388191	0.0364698	0.901168	0.951346	8.545	8.17727	8.52727	8.35238	0.618551	1.22938	0.548749	0.623393	0.223802	0.335579	0.519523	0.393899	8.3375	8.71	7.5375	8.64545	0.550162	0.660724	1.64485	0.729882	8.6625	8.48	8.6875	7.95	0.62778	0.52873	0.48532	0.540062	0.195045	0.625122	0.912144	0.0486878	0.326396
RQ	1.21522	1.18565	1.22773	1.20095	0.0775693	0.0715304	0.0819368	0.063396	0.185954	0.179319	0.236715	0.306379	0.198899	0.202929	0.274879	0.312556	1.22273	1.19545	1.22	1.19045	0.0714597	0.0647874	0.0873343	0.0714128	0.19201	0.220135	0.135303	0.245759	1.215	1.22818	1.17125	1.20909	0.0873417	0.0630584	0.0571808	0.0718964	1.2175	1.20727	1.18	1.18364	0.109903	0.0757748	0.052915	0.0842939	0.0893419	0.286968	0.202092	0.364375	0.105795
RQmax	1.21522	1.18565	1.22773	1.20095	0.0775693	0.0715304	0.0819368	0.063396	0.185954	0.179319	0.236715	0.306379	0.198899	0.202929	0.274879	0.312556	1.22273	1.19545	1.22	1.19045	0.0714597	0.0647874	0.0873343	0.0714128	0.19201	0.220135	0.135303	0.245759	1.215	1.22818	1.17125	1.20909	0.0873417	0.0630584	0.0571808	0.0718964	1.2175	1.20727	1.18	1.18364	0.109903	0.0757748	0.052915	0.0842939	0.0893419	0.286968	0.202092	0.364375	0.105795
Resting.HF	65.3913	60.8261	62.4545	60.9524	8.64312	7.872	9.20004	9.4312	0.0678111	0.0924194	0.60011	0.751741	0.120516	0.152067	0.791629	1	62.2727	59.5	65.5652	62.2727	7.85695	8.05191	9.76928	8.98773	0.254214	0.245563	0.377542	0.26532	67.375	59.4545	62.125	58.9091	5.87823	8.22634	7.16016	9.07143	66.5	65.1818	65.25	61.4545	11.1227	10.7221	9.57303	8.97066	0.0300109	0.736213	0.733263	0.14105	0.0413072
Systolic_blood_pressure_right_auto_1._Measure	129.348	126.174	130.636	127.714	12.0816	8.02639	8.78064	12.5982	0.30057	0.48152	0.385541	0.503391	0.311921	0.429838	0.390877	0.464761	128.364	127.136	131.522	126.682	9.89731	12.0091	11.0366	8.69256	0.713381	0.108979	0.887866	0.151962	128.625	129	126.375	127.545	12.023	9.39149	6.67485	16.0023	132.125	131.455	126.5	126.818	9.7018	13.6335	8.53564	10.2549	0.53057	0.67584	0.0676365	0.0437823	0.778906
Systolic_blood_pressure_right_auto_2._Measure	128.957	127.87	128.091	129.524	10.7934	9.58362	10.3644	14.0307	0.719741	0.724801	0.706507	0.817172	0.550889	0.629409	0.857211	1	127.364	128.318	129.652	129	8.96313	12.6091	11.8345	11.2207	0.773845	0.850393	0.859902	0.741593	127.375	129.091	127.5	129.273	8.19298	9.49162	6.94879	16.4748	127.25	132.091	128.75	128.545	11.1195	11.7852	12.7923	12.1191	0.964308	0.954397	0.643805	0.104838	1
Triglycerides	111.435	115.727	135.955	124.85	56.8074	80.1298	87.5918	90.2204	0.837523	0.802726	0.688442	0.650227	0.633565	0.939427	0.947837	1	119.136	115.667	127.522	124.476	81.4975	88.3755	66.9483	81.6527	0.894332	0.893664	0.970919	0.60514	129.875	111	126.5	115.3	60.0225	99.7687	66.7426	112.527	153.5	95.2727	141.375	117.6	78.4838	55.6509	66.9881	102.306	0.804493	0.638976	0.366486	0.273285	0.640625
V	11.1304	11.9652	11.4364	12.0667	1.83661	1.78137	1.65113	1.88184	0.12482	0.143852	0.250834	0.280481	0.151276	0.195286	0.259606	0.256569	11.6545	12.2	10.9217	11.8273	1.77408	1.89234	1.65666	1.74607	0.329649	0.0816988	0.331754	0.111359	11.1	11.8727	11.7	12.2364	1.68014	1.73268	1.68014	2.00363	10.7	10.7636	11.8	11.7818	1.6527	1.9033	1.76311	1.91093	0.0479448	0.0959064	0.000135648	6.65918e-05	0.0956317
VO2max_.l.min..	2.82474	3.01813	2.82655	3.00062	0.647193	0.610457	0.640489	0.636943	0.302899	0.262502	0.376875	0.429706	0.291175	0.267231	0.497219	0.501892	2.87886	3.04423	2.7747	2.97532	0.63141	0.623239	0.651412	0.621311	0.386956	0.29622	0.395324	0.275704	2.8635	2.80745	3.10588	2.90045	0.640738	0.654284	0.657517	0.667758	2.82475	2.67573	3.04275	2.88491	0.691939	0.678307	0.679766	0.628454	0.00255764	0.1144	0.0441551	0.0308171	0.0078125
VO2max_ml.min.kg	33.7478	36.3261	34.0773	36.2524	6.61265	5.86067	6.37793	5.87543	0.16881	0.126421	0.251227	0.141218	0.104561	0.111055	0.26978	0.183675	34.6864	37.0182	33.1652	35.5636	6.70325	6.03171	6.20788	5.60115	0.232026	0.180358	0.10021	0.203066	33.35	34.2727	36.7125	36.0091	4.64081	7.14088	4.94785	6.71572	32.7625	31.9455	35.6125	34.8364	4.87558	6.63557	5.14433	6.24008	0.00615458	0.0250182	0.0271539	0.00776969	0.0078125
VT_l.min	1.63395	1.85577	1.65676	1.9643	0.342814	0.418301	0.388813	0.478554	0.061445	0.0615771	0.0304068	0.045975	0.165012	0.161007	0.0338218	0.0353695	1.63133	1.93014	1.65823	1.88476	0.359779	0.454973	0.371641	0.446514	0.0234741	0.0789966	0.0335868	0.0912462	1.78371	1.52073	2.00086	1.82436	0.408272	0.353918	0.537912	0.376705	1.79414	1.53973	2.13543	1.71082	0.454818	0.344714	0.529894	0.29789	0.0242559	0.0239784	0.0724661	0.0994359	0.03125
Weight_kg	83.5739	82.7696	82.25	79.0248	9.62451	9.95976	9.97763	20.5554	0.781922	0.800536	0.521083	0.951562	0.804482	0.826671	0.93163	0.953995	82.6045	78.7873	83.2348	83.1773	10.3477	20.2657	9.28134	9.63639	0.437294	0.983838	0.84345	0.94568	85.1875	81.2091	84.65	80.8091	10.1904	11.0208	9.83899	11.7282	84.925	83.4273	84.7625	82.4273	10.2482	10.0837	9.72404	10.5228	0.355037	0.590649	0.748191	0.180775	0.440648
bLa_1P	7.88957	7.74478	7.61636	7.84429	2.00533	1.62312	1.52155	1.89532	0.789135	0.733447	0.666999	0.779923	0.742869	0.772929	0.904706	0.931039	7.90136	7.72955	7.61696	7.855	1.7671	1.83884	1.80204	1.67235	0.753568	0.648155	0.481306	0.617315	8.1175	7.46273	7.49875	7.74545	2.5291	1.12416	1.89319	2.04083	7.83125	7.51545	7.6075	7.61545	2.18566	1.87299	1.89228	1.47153	0.458225	0.644246	0.644775	0.844574	0.945312
urea	30.0435	31.4545	30.3636	31.5	8.14348	9.2465	7.60041	9.29346	0.59047	0.674039	0.668817	0.704841	0.486544	0.563054	0.816503	0.89094	30.6364	31.5714	29.7826	31.381	8.15064	9.78045	7.59759	8.72626	0.73587	0.522452	0.922439	0.502501	28.625	30.9091	31.625	30.1	11.3507	6.23626	13.1142	6.19049	28.5	28.6364	31.125	29.9	10.1136	5.27774	12.4262	5.64604	0.369496	0.620348	0.0926836	0.764765	0.672052
uric_acid	5.49565	5.58636	5.35909	5.57	1.09854	0.986719	1.1939	1.22951	0.771946	0.72457	0.576678	0.587916	0.656777	0.615557	0.568115	0.553157	5.41818	5.4381	5.43913	5.71905	1.14959	0.939402	1.14683	1.2388	0.950616	0.442471	0.941848	0.480295	5.625	5.09091	5.65	5.36	1.38229	0.875733	1.30931	0.650128	5.575	5.17273	5.725	5.41	1.57094	0.806339	1.6901	0.746027	0.887801	0.218594	0.244341	0.489876	0.945312
[truncated: 7 more columns]
