# Supplementary material for: Systematic Assessment of Blood-Borne MicroRNAs Highlights Molecular Profiles of Endurance Sport and Carbohydrate Uptake
Source: Cells. 2019 Sep 6;8(9):1045. doi: 10.3390/cells8091045 (PMC6770460; doi:10.3390/cells8091045)
Supplement: Supplementary file 1 [file cells-08-01045-s001.zip › supplementary_data/supplementary_table_6.xlsx]

## Sheet: variable_importance
microRNA	Variable Importance
hsa-miR-4465	1.14996521708515
hsa-miR-409-3p	0.920982372217814
hsa-miR-3135b	0.851367880095478
hsa-miR-5006-5p	0.809146433880345
hsa-miR-365a-3p	0.77546932979795
hsa-miR-340-5p	0.751770394668099
hsa-miR-7975	0.743552471889329
hsa-miR-362-5p	0.692950168865217
hsa-miR-1202	0.670374971865862
hsa-miR-26a-5p	0.612990294055711
hsa-let-7d-5p	0.605533856557137
hsa-miR-502-5p	0.599264301286434
hsa-miR-5581-5p	0.495028931866778
hsa-miR-642a-3p	0.466952939424561
hsa-let-7b-5p	0.466318683577534
hsa-miR-183-5p	0.457505975197679
hsa-miR-486-5p	0.445193776320586
hsa-miR-6879-5p	0.42191555564153
hsa-miR-454-5p	0.407482186537414
hsa-miR-28-5p	0.399790201366784
hsa-miR-4459	0.391825566593816
hsa-miR-6869-5p	0.378641319646266
hsa-miR-4323	0.345947600257929
hsa-miR-502-3p	0.340357054638963
hsa-miR-1273g-3p	0.314232360084127
hsa-miR-338-3p	0.304834733926964
hsa-miR-6821-5p	0.293484029411793
hsa-miR-505-3p	0.290679056939262
hsa-miR-222-3p	0.274157371164798
hsa-miR-126-5p	0.270081455484812
hsa-miR-1207-5p	0.269415458231481
hsa-miR-424-5p	0.26709146896224
hsa-miR-146b-5p	0.264972262450903
hsa-miR-27a-3p	0.26289905398942
hsa-let-7g-5p	0.257663708881599
hsa-miR-144-5p	0.257658568949595
hsa-miR-221-3p	0.253559394762969
hsa-miR-182-5p	0.248513713988872
hsa-miR-1268a	0.247022575753072
hsa-miR-3960	0.24629597631404
hsa-miR-6819-3p	0.246123214799376
hsa-miR-4707-3p	0.231706293215975
hsa-miR-500a-3p	0.214960777155456
hsa-miR-181a-5p	0.20280917898196
hsa-miR-4466	0.195475109157439
hsa-miR-6165	0.192853839470799
hsa-miR-1914-3p	0.190343193934103
hsa-miR-6803-5p	0.179571354329639
hsa-miR-8069	0.176611282130342
hsa-miR-145-5p	0.172686258699069
hsa-miR-3653-3p	0.171825693382487
hsa-miR-652-3p	0.168227145477399
hsa-let-7a-5p	0.166664201261705
hsa-miR-625-5p	0.161640966082536
hsa-miR-100-5p	0.160833829426904
hsa-miR-505-5p	0.150845370502293
hsa-miR-107	0.150493948280093
hsa-miR-4732-3p	0.148424431994047
hsa-miR-6073	0.138187911973151
hsa-miR-6089	0.108964714026655
hsa-miR-4516	0.106137830340153
hsa-miR-155-5p	0.101677960475269
hsa-miR-4653-3p	0.0989085501142673
hsa-miR-423-5p	0.0956324481486475
hsa-miR-29c-3p	0.0953009070058705
hsa-miR-7641	0.0948130807555747
hsa-miR-4433a-5p	0.0933749121776901
hsa-miR-4286	0.087054445775337
hsa-miR-106b-5p	0.0719747990542692
hsa-miR-361-3p	0.0708474527094351
hsa-miR-4672	0.0696518507109891
hsa-miR-132-3p	0.0693322409597973
hsa-miR-3907	0.0668006372814346
hsa-miR-532-5p	0.063799722218583
hsa-miR-937-5p	0.050845881672489
hsa-miR-6723-5p	0.0490898980928391
hsa-let-7i-5p	0.0454008992844827
hsa-miR-378d	0.0441184451473226
hsa-miR-29a-3p	0.0409778151678459
hsa-miR-6131	0.0340326642079648
hsa-miR-7-5p	0.0301254079679339
hsa-miR-574-5p	0.028769524888004
hsa-miR-186-5p	0.0239300296456704
hsa-miR-6088	0.0224342283183027
hsa-miR-4284	0.0178374950425057
hsa-miR-92a-3p	0.00846095933573645
hsa-miR-6749-5p	0
hsa-miR-33b-3p	0
hsa-miR-151b	0
hsa-miR-4497	0
hsa-miR-638	0
hsa-miR-18b-5p	0
hsa-miR-454-3p	0
hsa-miR-939-5p	0
hsa-miR-4716-3p	0
hsa-miR-215-5p	0
hsa-miR-6785-5p	0
hsa-miR-140-5p	0
hsa-miR-125a-5p	0
hsa-miR-23a-3p	0
hsa-miR-7-1-3p	0
hsa-miR-3200-5p	0
hsa-miR-374a-5p	0
hsa-miR-30a-5p	0
hsa-miR-151a-5p	0
hsa-miR-6737-3p	0
hsa-miR-18a-5p	0
hsa-miR-6087	0
hsa-miR-6085	0
hsa-miR-16-5p	0
hsa-miR-4530	0
hsa-miR-185-5p	0
hsa-miR-6813-3p	0
hsa-miR-342-5p	0
hsa-miR-374c-5p	0
hsa-miR-4665-3p	0
hsa-miR-378a-5p	0
hsa-miR-125b-5p	0
hsa-miR-3665	0
hsa-miR-766-3p	0
hsa-miR-664b-3p	0
hsa-miR-664a-3p	0
hsa-miR-6090	0
hsa-miR-6508-5p	0
hsa-let-7e-5p	0
hsa-miR-320e	0
hsa-miR-1225-5p	0
hsa-miR-19b-3p	0
hsa-miR-27b-3p	0
hsa-miR-197-5p	0
hsa-miR-1228-3p	0
hsa-miR-140-3p	0
hsa-miR-211-3p	0
hsa-miR-196b-5p	0
hsa-miR-148a-3p	0
hsa-miR-1260b	0
hsa-miR-93-5p	0
hsa-miR-148b-3p	0
hsa-miR-6826-5p	0
hsa-miR-151a-3p	0
hsa-miR-6069	0
hsa-miR-4515	0
hsa-miR-128-3p	0
hsa-miR-1260a	0
hsa-miR-942-5p	0
hsa-miR-6740-5p	0
hsa-miR-342-3p	0
hsa-miR-1238-3p	0
hsa-miR-532-3p	0
hsa-miR-6889-3p	0
hsa-miR-4281	0
hsa-miR-30e-3p	0
hsa-miR-146a-5p	0
hsa-miR-25-3p	0
hsa-miR-7704	0
hsa-miR-6865-3p	0
hsa-miR-223-3p	0
hsa-miR-4505	0
hsa-miR-4507	0
hsa-miR-324-5p	0
hsa-miR-1915-3p	0
hsa-miR-584-5p	0
hsa-miR-4299	0
hsa-miR-4291	0
hsa-miR-328-3p	0
hsa-miR-93-3p	0
hsa-miR-363-3p	0
hsa-miR-30b-5p	0
hsa-miR-21-5p	0
hsa-miR-199a-5p	0
hsa-miR-425-5p	0
hsa-miR-98-5p	0
hsa-miR-3195	0
hsa-miR-3198	0
hsa-miR-1587	0
hsa-miR-23b-3p	0
hsa-miR-5739	0
hsa-miR-500a-5p	0
hsa-miR-425-3p	0
hsa-miR-7977	0
hsa-miR-2861	0
hsa-miR-192-5p	0
hsa-miR-624-5p	0
hsa-miR-191-5p	0
hsa-miR-590-5p	0
hsa-miR-1825	0
hsa-miR-24-3p	0
hsa-miR-629-5p	0
hsa-miR-103a-3p	0
hsa-miR-6789-5p	0
hsa-miR-6800-3p	0
hsa-miR-15b-5p	0
hsa-miR-744-5p	0
hsa-miR-6803-3p	0
hsa-miR-324-3p	0
hsa-miR-326	0
hsa-miR-6125	0
hsa-miR-6124	0
hsa-miR-6127	0
hsa-miR-6126	0
hsa-miR-6724-5p	0
hsa-miR-423-3p	0
hsa-miR-4685-5p	0
hsa-miR-3162-5p	0
hsa-miR-627-5p	0
hsa-miR-6875-5p	0
hsa-miR-6797-3p	0
hsa-miR-181b-5p	0
hsa-miR-4787-3p	0
hsa-miR-1234-3p	0
hsa-miR-320d	0
hsa-miR-320c	0
hsa-miR-320b	0
hsa-miR-320a	0
hsa-miR-301a-3p	0
hsa-miR-4687-3p	0
hsa-miR-5100	0
hsa-miR-7107-5p	0
hsa-miR-501-5p	0
hsa-miR-4732-5p	0
hsa-miR-4313	0
hsa-miR-17-3p	0
hsa-miR-4318	0
hsa-let-7c-5p	0
hsa-miR-126-3p	0
hsa-miR-30c-5p	0
hsa-miR-15a-5p	0
hsa-miR-191-3p	0
hsa-miR-29b-3p	0
hsa-miR-4788	0
hsa-miR-6800-5p	0
hsa-miR-15b-3p	0
hsa-miR-3180-3p	0
hsa-miR-4649-3p	0
hsa-miR-3162-3p	0
hsa-miR-378i	0
hsa-miR-1275	0
hsa-miR-4306	0
hsa-miR-29c-5p	0
hsa-miR-1305	0
hsa-miR-1285-3p	0
hsa-miR-3656	0
hsa-miR-3651	0
hsa-miR-500b-5p	0
hsa-miR-550a-3p	0
hsa-miR-6734-5p	0
hsa-miR-4442	0
hsa-miR-4443	0
hsa-miR-4763-3p	0
hsa-miR-130a-3p	0
hsa-miR-4713-3p	0
hsa-miR-195-5p	0
hsa-miR-30e-5p	0
hsa-miR-296-5p	0
hsa-miR-660-5p	0
hsa-miR-3679-5p	0
hsa-miR-6717-5p	0
hsa-miR-550a-3-5p	0
hsa-miR-19a-3p	0
hsa-miR-142-3p	0
hsa-miR-197-3p	0
hsa-miR-339-5p	0
hsa-miR-7847-3p	0
hsa-miR-331-3p	0
hsa-miR-20b-5p	0
hsa-miR-101-3p	0
hsa-miR-1268b	0
hsa-miR-16-2-3p	0
hsa-miR-550b-2-5p	0
hsa-miR-574-3p	0
hsa-miR-1304-3p	0
hsa-miR-4485-5p	0
hsa-miR-484	0
hsa-miR-340-3p	0
hsa-miR-1246	0
hsa-miR-501-3p	0
hsa-miR-374b-5p	0
hsa-miR-494-3p	0
hsa-miR-142-5p	0
hsa-miR-361-5p	0
hsa-miR-20a-5p	0
hsa-miR-210-3p	0
hsa-miR-96-5p	0
hsa-miR-17-5p	0
hsa-miR-4725-5p	0
hsa-miR-99a-5p	0
hsa-miR-194-5p	0
hsa-miR-940	0
hsa-miR-99b-5p	0
hsa-let-7f-5p	0
hsa-miR-7152-3p	0
hsa-miR-4787-5p	0
hsa-miR-6515-3p	0
hsa-miR-362-3p	0
hsa-miR-150-5p	0
hsa-miR-130b-3p	0
hsa-miR-22-3p	0
hsa-miR-26b-5p	0
hsa-miR-199a-3p	0
hsa-miR-30d-5p	0
hsa-miR-144-3p	0
hsa-miR-7114-5p	0
hsa-miR-8485	0
hsa-miR-6780b-5p	0
hsa-miR-378a-3p	0
hsa-miR-3667-5p	0
hsa-miR-1281	0
