# Supplementary material for: Systematic Assessment of Blood-Borne MicroRNAs Highlights Molecular Profiles of Endurance Sport and Carbohydrate Uptake
Source: Cells. 2019 Sep 6;8(9):1045. doi: 10.3390/cells8091045 (PMC6770460; doi:10.3390/cells8091045)
Supplement: Supplementary file 1 [file cells-08-01045-s001.zip › supplementary_data/supplementary_table_4.xlsx]

## Sheet: miRNAs_decreasing_loadings_PC1_
microRNA	loadings
hsa-miR-4665-3p	0.126844894730938
hsa-miR-940	0.126064037758754
hsa-miR-6508-5p	0.125611895028643
hsa-miR-4649-3p	0.124611806285172
hsa-miR-6800-3p	0.124460340421357
hsa-miR-1234-3p	0.124320811938932
hsa-miR-1228-3p	0.123791562326313
hsa-miR-425-3p	0.123544424786496
hsa-miR-6889-3p	0.123398573296676
hsa-miR-6737-3p	0.123194604578724
hsa-miR-1238-3p	0.122739133392522
hsa-miR-6069	0.122292577917627
hsa-miR-6797-3p	0.122098652062043
hsa-miR-6819-3p	0.122054123061826
hsa-miR-6813-3p	0.121528174182025
hsa-miR-6865-3p	0.121490895026551
hsa-miR-4313	0.121204228971606
hsa-miR-1825	0.120596353456882
hsa-miR-3162-3p	0.120136569536415
hsa-miR-4725-5p	0.120077376077143
hsa-miR-191-3p	0.119747426978692
hsa-miR-1304-3p	0.118849711949702
hsa-miR-6515-3p	0.118392657849022
hsa-miR-4787-3p	0.114161115996535
hsa-miR-1281	0.113985307388505
hsa-miR-532-5p	0.113130462181558
hsa-miR-340-5p	0.110701457795784
hsa-miR-4433a-5p	0.110638390740752
hsa-miR-766-3p	0.109928163884405
hsa-miR-331-3p	0.108908488711005
hsa-miR-937-5p	0.107959673181703
hsa-miR-6073	0.10790714339371
hsa-miR-150-5p	0.107017021131117
hsa-miR-93-5p	0.106868898057692
hsa-miR-342-3p	0.106536374268913
hsa-miR-532-3p	0.106169532385253
hsa-miR-378d	0.105461057242122
hsa-miR-500a-5p	0.105367530532316
hsa-miR-550a-3p	0.105313116961722
hsa-miR-484	0.1051592420621
hsa-miR-361-3p	0.104887319711668
hsa-miR-30c-5p	0.104640522533355
hsa-miR-18b-5p	0.104344224963402
hsa-miR-425-5p	0.103661256908277
hsa-miR-378a-5p	0.103543733479982
hsa-miR-361-5p	0.103243568170588
hsa-let-7g-5p	0.102716551696932
hsa-miR-3195	0.102297327859691
hsa-miR-5581-5p	0.101927848809637
hsa-miR-93-3p	0.101740829686398
hsa-miR-30d-5p	0.10170262621957
hsa-miR-26b-5p	0.101666069611997
hsa-miR-30a-5p	0.101642615735987
hsa-let-7i-5p	0.101507048820713
hsa-miR-18a-5p	0.101499708187518
hsa-miR-20a-5p	0.101408344457159
hsa-miR-17-5p	0.101095524740345
hsa-miR-20b-5p	0.100992876749565
hsa-miR-627-5p	0.100951329719114
hsa-let-7a-5p	0.100875746752853
hsa-miR-6126	0.100811633487655
hsa-miR-144-5p	0.100665345855181
hsa-miR-17-3p	0.100406394560773
hsa-miR-15a-5p	0.100377392827682
hsa-miR-942-5p	0.100263024260895
hsa-let-7f-5p	0.0998790815086281
hsa-miR-30b-5p	0.0997472623265359
hsa-miR-128-3p	0.0997277004844694
hsa-miR-140-3p	0.0993974869621841
hsa-miR-221-3p	0.0992238869459264
hsa-miR-144-3p	0.0990536843726823
hsa-miR-6723-5p	0.098136651486801
hsa-miR-326	0.0981275384336112
hsa-miR-6734-5p	0.0980078710639181
hsa-miR-211-3p	0.0979576026446059
hsa-miR-98-5p	0.0976529125414225
hsa-miR-4323	0.0972519170137695
hsa-miR-3653-3p	0.0966553056360856
hsa-miR-4716-3p	0.0966552074832214
hsa-miR-340-3p	0.0963414935269372
hsa-miR-151a-3p	0.0959178498203894
hsa-miR-223-3p	0.0957127427861624
hsa-miR-126-3p	0.0956141350525446
hsa-miR-4306	0.0948196545497219
hsa-miR-215-5p	0.0948002188456182
hsa-miR-500b-5p	0.0945645308960369
hsa-miR-3907	0.0945554101424075
hsa-miR-199a-3p	0.0945109496982375
hsa-miR-16-5p	0.0941896908331753
hsa-miR-584-5p	0.093951644221775
hsa-miR-192-5p	0.0938695486766736
hsa-miR-501-3p	0.0938396009284573
hsa-miR-101-3p	0.0935971376356248
hsa-let-7d-5p	0.0933503180262464
hsa-miR-3651	0.0930516271962094
hsa-miR-23a-3p	0.0929451771242413
hsa-miR-195-5p	0.0928848093463347
hsa-miR-199a-5p	0.0925020329052374
hsa-miR-181b-5p	0.0921807403955276
hsa-miR-186-5p	0.0920744128760887
hsa-miR-33b-3p	0.0920672331266354
hsa-miR-664a-3p	0.092046310418814
hsa-miR-29c-5p	0.0914690994183783
hsa-miR-23b-3p	0.0911610545692254
hsa-miR-328-3p	0.0902323933404988
hsa-miR-4291	0.0898416098831594
hsa-miR-339-5p	0.0897991325220764
hsa-miR-151a-5p	0.0896027372593557
hsa-miR-454-3p	0.089296105304483
hsa-miR-8069	0.0891015319209009
hsa-miR-939-5p	0.0888168315698037
hsa-miR-500a-3p	0.0888041777374212
hsa-miR-191-5p	0.088732361241562
hsa-miR-185-5p	0.0881352299059626
hsa-miR-197-3p	0.0881305297314796
hsa-miR-25-3p	0.0880578987729441
hsa-let-7e-5p	0.087471626824155
hsa-miR-454-5p	0.0874027584625449
hsa-miR-6724-5p	0.0872511808332724
hsa-miR-126-5p	0.0867502997571766
hsa-miR-92a-3p	0.0859544403923714
hsa-miR-21-5p	0.0859235668509572
hsa-miR-29b-3p	0.0855004974405308
hsa-miR-7114-5p	0.0854846464741553
hsa-miR-664b-3p	0.0853220344375805
hsa-miR-132-3p	0.0848008333453453
hsa-miR-140-5p	0.0840632256013967
hsa-miR-19b-3p	0.084054228068963
hsa-miR-6131	0.0836353778694813
hsa-miR-196b-5p	0.0831305588560442
hsa-miR-301a-3p	0.0830837646254873
hsa-miR-151b	0.0829276781600588
hsa-miR-3135b	0.0826969293171609
hsa-miR-4732-5p	0.0826440832272178
hsa-miR-181a-5p	0.0820045786164426
hsa-miR-7152-3p	0.0816175195335001
hsa-miR-3198	0.0814948510483952
hsa-miR-1305	0.0814136170472611
hsa-miR-362-5p	0.081348923606846
hsa-let-7c-5p	0.0813063806525242
hsa-miR-4732-3p	0.0812583730717475
hsa-miR-4687-3p	0.0812498397623623
hsa-miR-486-5p	0.0812220504905359
hsa-miR-6826-5p	0.0808045326721316
hsa-miR-4515	0.0803019316294528
hsa-miR-629-5p	0.0801575991929748
hsa-miR-378a-3p	0.0797183626295239
hsa-miR-4443	0.0792557121290484
hsa-miR-505-3p	0.0792079479492019
hsa-miR-145-5p	0.0792024419383706
hsa-miR-362-3p	0.0788494792717199
hsa-miR-130a-3p	0.0788471032717532
hsa-miR-324-3p	0.0786208862025096
hsa-miR-106b-5p	0.0783262022097773
hsa-miR-365a-3p	0.0780355816165246
hsa-miR-7-1-3p	0.0777802518818946
hsa-miR-30e-5p	0.0775960464229121
hsa-miR-103a-3p	0.0774951875803902
hsa-miR-4787-5p	0.0772216325781902
hsa-miR-590-5p	0.077053804097401
hsa-miR-363-3p	0.0770435549209454
hsa-miR-96-5p	0.0767933524546594
hsa-miR-4685-5p	0.0767724310370759
hsa-miR-374b-5p	0.0766519825277468
hsa-miR-6717-5p	0.0764455814667989
hsa-miR-194-5p	0.0763634050067215
hsa-miR-130b-3p	0.0759632240733676
hsa-miR-148a-3p	0.0758995592492024
hsa-miR-324-5p	0.0748805385757022
hsa-miR-107	0.0746560735330229
hsa-miR-1914-3p	0.0746363185378495
hsa-miR-15b-5p	0.0741531420054285
hsa-miR-7977	0.073957368038714
hsa-miR-4466	0.0737907469546127
hsa-miR-4318	0.0736110400863083
hsa-miR-99b-5p	0.0727522597033512
hsa-let-7b-5p	0.072719420162632
hsa-miR-16-2-3p	0.0724829340594679
hsa-miR-502-3p	0.0720831744968939
hsa-miR-7-5p	0.0720730354087346
hsa-miR-210-3p	0.0719788563806684
hsa-miR-27b-3p	0.0715241488091907
hsa-miR-5100	0.0710660339700759
hsa-miR-6780b-5p	0.0709109084287797
hsa-miR-378i	0.0704518610621142
hsa-miR-146b-5p	0.07032301213941
hsa-miR-4299	0.0697445454681993
hsa-miR-29c-3p	0.069638994979832
hsa-miR-3679-5p	0.0688292725078368
hsa-miR-4763-3p	0.0688204099165594
hsa-miR-4713-3p	0.068624782613144
hsa-miR-296-5p	0.0681779068605566
hsa-miR-3665	0.0680830076881637
hsa-miR-7641	0.06763453197541
hsa-miR-6124	0.067208043810188
hsa-miR-374a-5p	0.0668712147478066
hsa-miR-24-3p	0.066861633772655
hsa-miR-423-3p	0.0666940246192085
hsa-miR-125a-5p	0.0663732259760776
hsa-miR-4442	0.065399680850831
hsa-miR-338-3p	0.0650451153480166
hsa-miR-4707-3p	0.0649536583645001
hsa-miR-7847-3p	0.0646028361659879
hsa-miR-183-5p	0.064304181107325
hsa-miR-624-5p	0.0640931020410006
hsa-miR-502-5p	0.0640064453567393
hsa-miR-1225-5p	0.0636328628855675
hsa-miR-99a-5p	0.0634696240381389
hsa-miR-4653-3p	0.0630332054275075
hsa-miR-15b-3p	0.0623912743485709
hsa-miR-1285-3p	0.0605251385045947
hsa-miR-30e-3p	0.060514155617205
hsa-miR-4459	0.0604659658573045
hsa-miR-7107-5p	0.0601736680238011
hsa-miR-6803-3p	0.0601214347656965
hsa-miR-320a	0.0598287941877973
hsa-miR-4284	0.0595820614412626
hsa-miR-6789-5p	0.0592261358410231
hsa-miR-1260b	0.0590878832332045
hsa-miR-574-3p	0.0590542588757455
hsa-miR-423-5p	0.0586314840361174
hsa-miR-1587	0.058459673705195
hsa-miR-4281	0.0584132607312652
hsa-miR-6089	0.0577615595359097
hsa-miR-5739	0.057670494613895
hsa-miR-1915-3p	0.0573715378542505
hsa-miR-3200-5p	0.056022865625855
hsa-miR-1207-5p	0.0559987065398361
hsa-miR-5006-5p	0.0558337332238611
hsa-miR-148b-3p	0.0553546801299542
hsa-miR-3960	0.0545246939772369
hsa-miR-6125	0.0544376686582061
hsa-miR-3667-5p	0.0543480165787481
hsa-miR-4286	0.0541989667458849
hsa-miR-142-3p	0.0541036150746894
hsa-miR-222-3p	0.0539729932724626
hsa-miR-409-3p	0.0538422302906469
hsa-miR-125b-5p	0.0535679140135874
hsa-miR-6087	0.0534011173240026
hsa-miR-342-5p	0.052898647013272
hsa-miR-7975	0.0527543972444341
hsa-miR-1260a	0.052550530163743
hsa-miR-1268a	0.0525004115586056
hsa-miR-1246	0.0523936878342114
hsa-miR-6085	0.0523896317965945
hsa-miR-28-5p	0.051770207489554
hsa-miR-155-5p	0.0513843336064061
hsa-miR-4485-5p	0.0511560653292068
hsa-miR-6740-5p	0.0510272835661965
hsa-miR-4672	0.050799681234364
hsa-miR-27a-3p	0.0506745744512384
hsa-miR-320b	0.0504161909086582
hsa-miR-320d	0.0503319299749112
hsa-miR-550b-2-5p	0.0495545697569405
hsa-miR-638	0.0486885921132907
hsa-miR-4505	0.0478700240494632
hsa-miR-625-5p	0.047342437026334
hsa-miR-6869-5p	0.0456855275941764
hsa-miR-146a-5p	0.0450861611090543
hsa-miR-744-5p	0.0450198119095351
hsa-miR-22-3p	0.0449294318449506
hsa-miR-6785-5p	0.0448692173946502
hsa-miR-574-5p	0.044773953365457
hsa-miR-660-5p	0.0446557361367907
hsa-miR-550a-3-5p	0.0445759661237525
hsa-miR-6749-5p	0.0436427494172527
hsa-miR-29a-3p	0.043449755995708
hsa-miR-4507	0.0432624819025495
hsa-miR-320c	0.0432073185477874
hsa-miR-320e	0.0425644347709177
hsa-miR-3656	0.042186303039097
hsa-miR-494-3p	0.0420600563134016
hsa-miR-1268b	0.0412308319972636
hsa-miR-3180-3p	0.0399750274446369
hsa-miR-6803-5p	0.0397331383514073
hsa-miR-424-5p	0.0397303797093019
hsa-miR-7704	0.0392112428109585
hsa-miR-652-3p	0.0389657049879776
hsa-miR-8485	0.0381808459751307
hsa-miR-100-5p	0.0380717233480257
hsa-miR-374c-5p	0.0377156941963813
hsa-miR-6875-5p	0.0371604944267423
hsa-miR-501-5p	0.0368627629750615
hsa-miR-1275	0.0363621512391194
hsa-miR-2861	0.0349965794812654
hsa-miR-142-5p	0.0345845669089284
hsa-miR-6088	0.0345109324853973
hsa-miR-6800-5p	0.0330429601493694
hsa-miR-6090	0.0304989172291967
hsa-miR-4530	0.0289964360886065
hsa-miR-3162-5p	0.0288627910042925
hsa-miR-6127	0.0285554211001389
hsa-miR-26a-5p	0.0272963668359221
hsa-miR-4788	0.0255443486331426
hsa-miR-1202	0.024340581747052
hsa-miR-6879-5p	0.0225585473849342
hsa-miR-642a-3p	0.0220326972085646
hsa-miR-19a-3p	0.0218865828142491
hsa-miR-4465	0.0215086377926363
hsa-miR-1273g-3p	0.0206106426937353
hsa-miR-4497	0.0189308298475895
hsa-miR-6165	0.01883958797665
hsa-miR-197-5p	0.0168384204534287
hsa-miR-4516	0.0156095970250886
hsa-miR-505-5p	0.00963409731069468
hsa-miR-6821-5p	0.00582042707166677
hsa-miR-182-5p	0.00478000666770538
